# Supplementary material for: Bone Marrow Endothelial Cells Increase Prostate Cancer Cell Apoptosis in 3D Triculture Model of Reactive Stroma
Source: Biology (Basel). 2022 Aug 26;11(9):1271. doi: 10.3390/biology11091271 (PMC9495890; doi:10.3390/biology11091271)
Supplement: Supplementary file 1 [file biology-11-01271-s001.zip]

Archive with 1 entries (1 files):
- biology-1803022-supplementary.pdf
